# Supplementary material for: Shallow slow earthquakes to decipher future catastrophic earthquakes in the Guerrero seismic gap
Source: Nat Commun. 2021 Jun 28;12:3976. doi: 10.1038/s41467-021-24210-9 (PMC8239025; doi:10.1038/s41467-021-24210-9)
Supplement: Supplementary file 3 — Supplementary Data 1 [file 41467_2021_24210_MOESM3_ESM.zip › NCOMMS-20-43594B Data 1.dat]

yyMMdd_hhmmss	Latitude[˚]	Longitude[˚]	Depth[km]	Magnitude	Duration[sec]
171122_011234	16.88	-101.23	20.69	1.40	14.00
171123_075610	16.82	-101.33	11.56	1.40	12.00
171129_211802	17.18	-101.42	9.01	1.60	27.00
171203_001838	16.85	-101.19	11.40	-0.00	13.00
171220_214335	16.78	-101.38	10.70	1.30	27.00
171220_220632	16.86	-101.30	16.49	1.00	11.00
171224_160651	16.90	-101.26	13.89	1.50	17.00
171225_134526	16.95	-101.16	14.20	0.90	11.00
171227_165227	16.92	-101.16	20.91	0.80	15.00
180110_125457	17.16	-101.43	9.46	1.70	33.00
180110_224610	16.73	-100.75	23.90	0.50	17.00
180118_124523	17.00	-100.20	10.00	2.50	25.00
180124_042603	16.79	-100.88	14.74	0.80	20.00
180124_065727	16.87	-101.11	12.07	0.20	16.00
180124_073502	16.81	-100.62	10.33	0.80	41.00
180129_095314	17.00	-100.20	10.00	2.10	30.00
180209_174809	16.97	-100.19	6.73	2.40	23.00
180210_230554	16.84	-101.32	16.82	0.90	12.00
180217_014049	16.93	-101.12	20.24	1.90	32.00
180220_153518	16.80	-100.41	12.54	1.60	23.00
180220_161058	16.96	-101.11	12.80	1.20	11.00
180220_165513	16.95	-101.12	12.32	1.40	12.00
180221_122039	17.00	-100.20	10.00	1.40	22.00
180221_173133	16.96	-100.36	8.85	1.00	27.00
180221_173143	16.94	-100.35	7.84	1.20	43.00
180221_205527	16.97	-100.18	6.98	2.10	20.00
180224_020351	16.83	-101.33	15.05	1.50	18.00
180225_095559	16.80	-100.40	11.04	1.50	49.00
180225_211021	16.91	-101.27	10.02	1.50	11.00
180227_152258	16.78	-100.38	4.08	1.70	29.00
180307_004951	17.16	-101.47	5.22	1.10	26.00
180312_211711	16.88	-101.11	14.12	0.70	11.00
180312_235023	17.00	-100.40	10.00	1.60	26.00
180325_215439	16.87	-101.27	11.25	1.20	15.00
180328_031000	16.82	-101.34	2.63	1.30	11.00
180401_091658	16.90	-101.18	11.52	1.00	13.00
180401_091926	16.93	-101.14	17.91	1.70	14.00
180401_093027	16.94	-101.13	4.89	1.70	14.00
180401_234836	16.95	-101.17	17.79	0.20	13.00
180403_014631	16.96	-100.17	8.81	2.50	18.00
180404_151455	16.81	-100.41	12.86	2.10	31.00
180404_151500	16.83	-100.59	10.36	1.70	22.00
180406_083603	16.81	-100.41	11.51	0.90	25.00
180414_060203	17.15	-101.46	5.97	1.50	17.00
180414_112728	17.20	-101.40	10.62	1.70	35.00
180414_123826	17.20	-101.39	11.80	1.40	29.00
180414_144855	17.04	-101.58	27.45	1.70	21.00
180415_224556	17.19	-101.39	12.21	1.70	53.00
180416_064836	17.15	-101.58	33.43	1.70	13.00
180419_201033	16.72	-100.96	19.97	1.10	29.00
180428_104134	16.98	-101.25	8.88	1.40	30.00
180501_202827	16.93	-101.25	16.35	0.90	13.00
180502_155446	16.90	-101.29	20.11	1.20	11.00
180503_091908	16.83	-101.39	7.47	1.40	12.00
180515_103425	16.98	-101.10	17.13	0.80	13.00
180517_123639	17.21	-101.42	6.32	0.90	15.00
180601_130926	16.81	-101.32	9.43	0.70	14.00
180604_072638	16.88	-101.26	15.72	1.40	17.00
180604_083107	16.89	-101.28	15.18	1.50	20.00
180708_110520	16.86	-101.26	13.42	1.40	13.00
180709_081552	17.17	-101.42	11.46	1.20	15.00
180709_081552	17.16	-101.43	11.16	1.20	16.00
180711_004501	16.97	-101.14	12.29	1.60	12.00
180711_220128	17.15	-101.59	35.07	1.60	16.00
180713_083805	16.95	-101.15	19.83	1.00	11.00
180714_125003	17.21	-101.40	8.68	1.50	22.00
180715_143254	17.20	-101.41	8.81	1.90	33.00
180716_022011	17.18	-101.40	12.66	2.10	54.00
180716_022303	17.19	-101.38	13.68	1.20	27.00
180724_205736	16.79	-100.39	8.05	1.20	84.00
180804_062442	16.85	-101.33	1.61	1.20	14.00
180806_052027	16.95	-101.15	11.10	0.80	13.00
180810_004715	16.86	-101.26	15.86	1.50	26.00
180810_004817	16.90	-101.21	12.17	1.10	11.00
180810_013636	16.88	-101.28	17.53	1.50	21.00
180811_123218	16.89	-101.30	16.82	1.50	17.00
180811_190547	16.69	-100.77	18.75	0.80	13.00
180826_104325	16.94	-101.17	10.60	0.80	14.00
180901_190148	16.95	-101.14	12.01	1.50	13.00
180903_152844	16.81	-100.41	11.73	1.80	30.00
180907_111112	16.85	-101.29	12.03	1.30	16.00
180910_001221	16.87	-101.25	14.63	0.40	12.00
180917_085637	17.15	-101.61	36.43	1.30	12.00
180918_041329	16.99	-101.63	25.87	1.40	15.00
181001_115034	16.92	-101.17	18.93	1.00	15.00
181002_174750	17.00	-100.40	10.35	2.70	63.00
181002_174801	17.00	-100.40	10.00	2.70	63.00
181004_061744	16.94	-101.15	18.07	1.10	11.00
181005_025447	17.20	-101.41	9.37	1.60	25.00
181005_042610	17.17	-101.39	14.85	1.90	28.00
181005_044446	17.11	-101.57	32.39	1.40	23.00
181007_234519	16.90	-101.23	12.37	0.10	15.00
181009_104007	16.98	-100.60	9.44	1.80	27.00
181011_023738	16.86	-101.27	16.94	1.30	17.00
181011_052555	16.90	-101.23	11.13	1.30	16.00
181011_053131	16.88	-101.24	13.27	1.40	11.00
181012_015759	16.86	-101.29	15.99	1.20	11.00
181014_154724	17.03	-100.43	11.21	1.90	20.00
181015_181616	16.96	-101.37	10.75	1.80	32.00
181107_001511	16.81	-100.41	12.54	0.30	29.00
181112_173211	16.87	-101.24	20.58	1.50	12.00
