# Supplementary material for: Shallow slow earthquakes to decipher future catastrophic earthquakes in the Guerrero seismic gap
Source: Nat Commun. 2021 Jun 28;12:3976. doi: 10.1038/s41467-021-24210-9 (PMC8239025; doi:10.1038/s41467-021-24210-9)
Supplement: Supplementary file 4 — Supplementary Data 2 [file 41467_2021_24210_MOESM4_ESM.zip]

Archive with 1 entries (1 files):
- NCOMMS-20-43594B Data 2.dat
