# Supplementary material for: Shallow slow earthquakes to decipher future catastrophic earthquakes in the Guerrero seismic gap
Source: Nat Commun. 2021 Jun 28;12:3976. doi: 10.1038/s41467-021-24210-9 (PMC8239025; doi:10.1038/s41467-021-24210-9)
Supplement: Supplementary file 4 — Supplementary Data 2 [file 41467_2021_24210_MOESM4_ESM.zip › NCOMMS-20-43594B Data 2.dat]

yyMMdd_hhmmss	Latitude[˚]	Longitude[˚]	Depth[km]	Magnitude
171117_082309	16.99	-100.70	4.92	2.10
171117_102351	16.99	-100.70	5.00	1.50
171118_072936	15.31	-95.34	19.81	4.50
171118_075110	16.33	-100.88	3.43	2.40
171118_092714	17.09	-100.71	8.17	1.80
171118_170824	15.07	-94.88	19.58	5.70
171118_174439	16.92	-100.52	24.68	3.00
171118_191821	15.25	-95.40	19.69	5.80
171119_111729	16.60	-100.32	6.23	2.60
171119_142356	16.63	-100.85	9.35	1.40
171119_172247	17.04	-100.73	5.00	1.30
171120_131310	16.73	-101.44	11.57	1.60
171120_182215	16.62	-101.81	16.30	3.40
171121_174052	16.98	-100.70	4.54	2.50
171122_005322	16.76	-100.68	5.61	1.30
171123_060810	17.31	-100.35	20.39	2.40
171123_065133	16.87	-101.52	12.88	1.80
171123_072205	17.19	-100.84	12.98	1.70
171123_131546	16.80	-101.72	15.52	2.80
171123_164019	16.79	-101.71	15.30	3.00
171124_004326	17.01	-100.52	11.44	2.50
171124_005018	17.02	-100.47	6.32	2.40
171124_053649	17.33	-100.91	45.11	3.50
171124_230522	17.14	-100.61	10.84	2.20
171125_082151	17.03	-100.63	27.90	2.30
171125_094423	15.21	-103.14	20.23	3.40
171125_213712	17.18	-100.88	20.98	1.80
171125_214423	17.09	-100.90	14.83	2.60
171126_040529	17.44	-101.08	32.86	2.30
171126_122316	17.30	-101.25	6.59	4.40
171126_145053	16.28	-100.80	12.93	2.00
171126_184209	17.09	-100.59	18.60	1.90
171127_040512	16.67	-101.49	12.43	1.60
171127_102509	16.23	-100.86	15.31	2.50
171128_000712	16.80	-101.72	15.28	1.70
171128_025003	17.33	-101.24	0.30	2.40
171128_150506	17.00	-100.54	8.21	1.30
171128_174424	16.52	-101.21	10.96	1.90
171128_220327	17.61	-101.33	46.51	3.20
171128_230550	16.35	-100.81	7.98	2.90
171129_064840	16.61	-100.48	22.89	2.20
171129_082033	17.08	-101.51	5.00	1.30
171129_095023	17.34	-100.86	44.03	2.70
171129_165418	16.26	-100.85	19.46	9.90
171129_174549	17.23	-101.13	20.39	2.30
171129_175248	17.56	-101.19	50.77	3.40
171130_043835	16.99	-100.70	4.74	0.90
171130_144321	16.68	-100.66	4.30	1.30
171130_205633	16.26	-100.83	15.43	2.40
171130_213458	16.30	-100.85	5.93	2.60
171130_215231	16.27	-100.83	10.84	2.70
171201_054850	17.09	-100.78	3.65	1.60
171201_181030	16.70	-100.76	6.13	1.80
171201_214840	16.40	-100.76	11.23	2.00
171201_224007	17.16	-101.03	11.12	1.60
171202_042423	17.00	-101.11	18.81	1.50
171202_132321	17.07	-100.72	4.91	1.30
171203_003033	17.35	-101.02	30.91	3.60
171203_042322	17.15	-100.82	34.39	1.90
171203_094552	16.98	-100.73	1.46	1.20
171203_194109	17.32	-100.77	27.70	1.60
171204_145233	16.30	-101.23	20.10	2.80
171205_110335	16.28	-100.83	15.32	2.30
171206_082833	16.96	-100.51	8.15	1.30
171207_111454	16.98	-100.50	28.50	2.80
171207_181935	16.30	-100.85	7.88	2.80
171208_123547	17.34	-101.37	10.15	1.70
171208_123722	17.28	-100.85	10.72	3.00
171209_025820	17.43	-101.27	4.70	2.10
171209_094856	17.26	-101.31	9.72	2.90
171209_191741	17.00	-101.47	14.01	2.90
171209_235328	17.40	-101.03	26.39	2.70
171210_020038	17.40	-101.18	35.97	2.20
171210_121400	16.97	-100.43	13.87	1.70
171210_211611	16.80	-101.71	15.54	2.30
171211_005858	17.33	-101.20	41.28	2.00
171211_071801	16.80	-101.70	15.69	2.40
171211_204445	16.28	-100.83	15.34	2.40
171212_030811	16.45	-100.84	9.71	2.10
171212_121610	17.08	-100.85	3.46	1.30
171213_025248	17.28	-100.83	46.17	2.80
171213_101444	17.25	-100.85	34.27	1.90
171213_185829	17.34	-100.98	36.45	2.10
171213_195303	16.32	-99.83	15.23	2.10
171214_050128	17.45	-101.20	66.32	3.60
171214_054547	17.38	-100.96	3.71	2.50
171214_130612	16.73	-101.01	8.06	1.80
171214_174936	17.25	-100.93	4.93	1.60
171214_230543	16.31	-100.85	8.47	2.40
171215_154533	16.99	-101.11	19.80	1.60
171215_155556	17.47	-101.08	56.16	2.80
171215_231341	17.69	-101.37	54.39	5.60
171215_233614	17.58	-101.39	58.57	2.40
171216_060402	17.64	-101.34	46.77	2.40
171216_144147	16.25	-100.84	15.35	2.80
171216_145423	17.35	-101.32	12.08	2.60
171216_151635	16.59	-100.46	4.05	3.30
171216_200216	16.99	-100.21	41.82	3.00
171216_235157	17.29	-100.87	4.10	1.40
171217_090333	17.20	-101.51	10.26	2.40
171217_105708	17.28	-101.11	8.21	2.30
171217_192553	17.32	-101.28	8.25	1.90
171217_194457	17.31	-101.28	8.20	1.20
171217_212510	17.25	-101.01	15.50	1.70
171217_214654	16.64	-101.33	11.11	3.00
171218_184451	16.70	-101.41	15.27	1.70
171219_001539	16.64	-101.38	11.29	1.70
171219_085719	17.65	-101.35	51.74	4.50
171220_051333	16.99	-100.70	4.25	1.50
171220_090123	16.31	-100.81	11.45	2.40
171220_090311	17.02	-100.49	17.91	2.70
171220_090532	17.02	-100.51	3.39	1.60
171220_092054	17.03	-100.50	3.06	1.60
171220_092359	16.99	-100.51	16.52	3.20
171220_111346	17.05	-100.46	18.30	2.30
171220_111448	17.04	-100.50	3.56	1.60
171220_203245	17.24	-100.93	11.90	2.40
171221_094331	16.80	-100.15	12.52	4.00
171221_130159	17.67	-101.33	49.72	2.80
171222_193947	16.63	-101.35	11.36	1.70
171223_122401	17.48	-101.14	51.13	2.60
171224_003744	16.96	-100.52	25.03	2.50
171224_211525	17.11	-101.39	14.57	1.90
171224_232326	17.11	-101.38	13.10	1.90
171225_004140	17.36	-100.98	5.71	2.10
171225_145759	16.28	-100.82	2.50	2.40
171225_151547	17.20	-100.74	7.17	1.80
171226_200923	17.28	-100.63	59.78	2.60
171227_045039	17.45	-101.35	27.51	2.40
171227_150844	17.05	-100.34	49.56	3.70
171227_225128	16.42	-100.73	8.40	2.00
171229_052208	16.99	-100.85	3.60	1.80
171229_132447	16.79	-101.71	15.71	2.20
171229_143045	16.81	-101.70	15.52	2.30
171230_060323	16.83	-100.20	9.62	3.80
171230_072624	17.32	-101.01	10.88	2.40
171230_181810	17.05	-100.53	5.46	1.30
171231_024205	16.99	-101.11	18.82	1.90
171231_060109	16.64	-100.45	2.98	2.80
171231_095921	16.44	-100.41	21.77	2.00
171231_100553	17.30	-101.01	57.48	2.00
171231_165351	17.10	-100.87	9.83	4.60
171231_210349	16.86	-100.22	9.62	2.40
180101_141418	16.58	-100.44	6.67	1.90
180101_155342	17.40	-100.97	30.08	2.90
180101_161627	17.34	-101.03	39.11	2.90
180103_034646	16.86	-100.46	9.85	2.00
180103_071143	17.29	-101.23	31.01	2.90
180103_211917	17.41	-100.95	9.22	1.90
180104_200424	16.55	-101.35	35.10	2.30
180106_163630	16.99	-101.69	5.03	3.30
180107_010131	17.34	-101.04	3.42	1.80
180107_165644	16.74	-101.93	16.11	2.90
180107_193632	17.16	-101.44	11.05	1.40
180108_195140	16.98	-100.69	2.48	1.10
180109_010600	16.42	-100.74	8.23	1.60
180109_111622	16.82	-100.19	10.23	3.00
180110_131918	16.89	-100.50	0.89	2.20
180110_233857	17.14	-101.44	10.45	2.80
180110_234455	17.20	-101.55	12.11	5.00
180111_032958	17.15	-101.45	11.02	2.80
180111_040004	17.19	-101.05	3.75	1.40
180111_190510	17.30	-98.90	33.07	3.90
180112_032445	16.27	-100.37	13.66	2.40
180112_042810	16.98	-100.69	3.78	1.50
180112_074356	17.16	-101.44	10.61	1.30
180113_060629	17.71	-100.69	15.38	2.00
180113_200846	17.22	-100.88	14.71	4.50
180114_032946	16.31	-100.85	15.29	1.80
180114_063120	16.74	-101.66	13.56	9.90
180114_094128	17.18	-100.32	54.38	2.90
180114_125735	16.27	-100.82	15.34	2.00
180114_125735	16.34	-100.86	5.02	1.90
180114_234211	16.73	-101.01	5.49	4.10
180115_145533	16.43	-100.72	8.56	2.10
180115_210509	17.22	-100.80	11.77	2.40
180116_090416	17.26	-100.99	9.22	1.80
180118_084559	15.85	-95.20	19.99	5.10
180118_150111	14.28	-93.59	19.35	5.80
180120_030634	17.65	-101.32	50.48	2.80
180120_112118	14.93	-99.33	21.04	2.90
180120_132353	16.74	-101.03	3.67	2.00
180120_181323	15.21	-95.18	19.60	4.70
180121_095854	17.26	-101.43	4.40	2.90
180121_190154	16.53	-100.91	9.73	2.30
180121_191923	17.22	-100.88	1.37	1.40
180122_013436	17.23	-100.88	12.87	2.90
180122_013751	17.25	-100.87	11.72	3.10
180122_083205	17.15	-100.12	69.95	2.50
180122_122332	16.45	-100.84	2.92	1.90
180122_122603	17.42	-101.04	33.90	2.10
180123_060420	17.40	-101.79	15.82	2.50
180123_090718	17.17	-101.24	24.97	1.40
180123_100815	16.71	-101.34	14.45	2.20
180123_144608	16.69	-101.41	14.95	2.00
180124_113627	17.14	-100.91	12.83	1.40
180124_122949	17.30	-101.40	12.87	1.50
180124_220206	17.52	-101.36	30.47	1.90
180125_113336	14.92	-95.15	19.58	5.10
180125_220945	17.58	-101.38	34.47	1.50
180126_034254	17.33	-101.28	8.20	1.30
180126_040004	17.33	-101.26	8.24	2.00
180128_074525	16.44	-100.83	8.94	2.10
180128_170628	15.15	-95.48	19.63	5.30
180128_221248	17.39	-101.25	1.26	2.40
180129_113315	17.38	-101.00	59.80	2.20
180129_122052	16.51	-100.55	8.48	2.20
180129_235004	17.35	-101.22	1.71	2.80
180130_005238	17.33	-101.27	8.25	1.60
180130_012910	17.31	-101.27	8.21	2.50
180130_030025	16.66	-100.85	9.20	1.90
180130_075339	17.33	-101.27	8.58	9.90
180130_075957	17.20	-101.28	6.71	9.90
180130_132118	14.10	-95.54	19.96	5.40
180130_162255	17.26	-101.46	14.12	2.10
180131_081235	17.06	-100.81	8.35	1.20
180131_131742	17.19	-100.91	3.26	1.80
180201_100921	16.93	-100.44	33.07	2.40
180201_114700	16.83	-100.20	9.79	2.70
180201_212311	17.02	-100.44	14.79	1.90
180202_040053	15.47	-95.75	19.61	4.90
180202_192930	16.55	-101.03	11.06	2.10
180202_195420	16.86	-101.32	3.70	1.80
180203_003033	17.33	-101.27	8.79	2.00
180203_010441	17.30	-101.28	8.19	1.20
180203_010911	17.29	-101.27	7.06	3.30
180203_012100	17.30	-101.27	7.94	3.00
180204_012607	17.31	-101.59	15.06	3.00
180204_061457	16.37	-100.80	8.95	1.60
180205_065206	17.46	-101.46	0.42	2.20
180205_091122	17.41	-101.16	33.01	2.00
180205_104644	16.35	-100.70	19.07	2.70
180206_015614	16.48	-101.16	12.38	1.60
180206_205808	17.28	-101.01	5.55	1.40
180207_041557	16.53	-100.60	18.85	2.10
180207_083910	17.48	-101.24	25.89	1.90
180208_011242	16.99	-100.55	22.75	1.70
180208_121610	17.31	-101.26	20.11	1.60
180209_014751	16.80	-101.67	15.36	2.50
180210_110603	16.76	-100.52	5.00	2.40
180210_210007	17.25	-101.01	9.12	2.50
180211_025059	17.20	-101.01	3.81	1.20
180211_031319	17.22	-100.36	71.40	3.20
180211_060930	17.02	-100.50	17.36	2.20
180211_092921	16.45	-100.83	3.26	2.00
180211_232548	17.23	-100.91	3.62	2.40
180212_000113	16.46	-100.83	3.12	1.90
180212_084050	17.35	-97.03	21.69	4.00
180212_121145	16.94	-100.53	16.32	2.80
180212_165253	16.69	-101.33	15.35	1.80
180213_081542	17.45	-101.11	15.32	2.10
180213_185608	16.93	-101.59	10.93	2.20
180214_012510	17.02	-100.80	20.51	1.70
180214_210813	16.79	-101.64	15.62	1.80
180214_211051	16.80	-101.66	15.39	2.20
180215_000930	17.57	-101.49	15.33	2.30
180215_010854	16.79	-101.67	16.10	1.70
180215_092611	17.68	-101.22	58.22	3.40
180215_101401	17.18	-100.97	28.64	2.10
180216_010549	16.81	-101.65	15.35	2.10
180216_011407	16.83	-100.20	10.46	2.70
180216_025845	16.63	-100.86	10.47	2.20
180216_131327	16.85	-100.57	4.33	3.00
180216_154742	16.86	-100.56	11.83	0.90
180216_162834	16.87	-100.54	16.43	2.10
180216_164845	15.05	-95.13	19.62	4.90
180216_210012	16.87	-100.54	15.97	1.50
180216_234056	14.99	-95.53	19.43	8.50
180217_024055	17.17	-101.41	11.97	3.00
180217_024944	17.18	-101.44	10.05	1.40
180217_033443	17.19	-101.42	11.13	2.00
180217_065755	17.05	-100.47	14.26	1.40
180217_100030	16.77	-101.66	15.34	2.40
180217_103121	16.93	-101.60	10.24	2.00
180217_114828	16.95	-100.62	11.37	1.30
180217_194250	16.27	-98.22	19.41	4.10
180218_091957	16.86	-101.59	3.29	1.40
180218_141651	16.82	-101.74	15.56	1.50
180218_232309	16.35	-100.78	6.56	1.80
180219_014036	16.41	-100.81	4.98	2.00
180219_154612	16.67	-100.85	10.14	1.70
180220_073557	15.79	-97.54	19.33	4.10
180220_090106	17.45	-101.05	49.76	2.80
180221_032120	16.48	-100.89	0.40	1.90
180221_122835	16.83	-101.29	20.32	2.60
180221_154305	17.57	-101.33	48.46	3.60
180221_161414	13.59	-95.80	19.83	5.20
180222_025318	16.99	-100.54	8.21	1.10
180222_092843	16.49	-101.14	10.42	1.30
180222_224919	17.30	-101.23	0.54	2.20
180223_013630	16.79	-101.64	9.79	1.90
180223_014603	17.31	-101.08	7.23	1.30
180223_025539	16.76	-101.65	15.52	1.60
180224_235417	16.28	-100.64	1.38	3.50
180225_090733	17.34	-101.18	6.76	2.90
180225_125413	15.04	-95.15	19.55	5.10
180226_014708	16.64	-101.32	14.95	1.50
180226_172937	16.82	-101.66	15.49	1.80
180227_041402	17.89	-103.43	19.45	4.60
180227_173157	17.32	-101.27	8.21	2.10
180228_031652	17.10	-100.78	31.31	2.20
180228_083033	17.21	-100.87	2.65	1.40
180228_151306	17.42	-101.17	39.52	2.10
180301_161423	17.00	-100.55	10.07	2.20
180301_221205	16.48	-100.88	7.12	1.80
180301_223541	16.99	-100.54	8.13	0.90
180302_115419	17.22	-100.80	11.04	2.20
180303_090606	16.78	-101.79	24.36	3.40
180304_061318	17.06	-101.34	61.19	3.40
180304_095353	17.30	-101.32	23.62	3.20
180304_191846	17.18	-100.90	3.71	1.10
180305_042930	17.29	-101.37	24.12	2.70
180305_050135	16.55	-101.05	11.32	2.00
180305_072833	17.18	-100.90	5.01	1.40
180305_122829	16.43	-100.84	9.27	1.80
180305_230829	17.20	-100.62	60.80	2.20
180306_030014	16.57	-100.53	6.39	2.70
180307_033027	17.18	-100.52	53.09	2.30
180308_041804	16.56	-101.16	12.53	1.60
180308_152325	17.24	-100.99	24.74	1.80
180308_154650	17.45	-100.58	79.11	2.80
180309_053939	17.66	-101.35	51.17	2.60
180311_082248	16.76	-101.58	15.52	2.50
180311_122626	16.54	-100.20	16.11	2.10
180312_080411	17.30	-101.09	9.51	1.40
180313_213047	16.57	-101.25	15.24	3.20
180313_221752	16.47	-100.89	8.26	1.50
180313_231422	16.70	-100.70	2.80	3.50
180314_043800	17.26	-101.07	8.64	3.00
180316_122814	17.40	-101.09	8.96	1.80
180316_204510	17.81	-101.28	16.03	2.10
180318_114135	16.45	-100.89	9.51	1.90
180318_130403	16.96	-100.88	4.61	2.40
180318_223215	17.80	-100.71	17.95	9.90
180319_110821	16.84	-101.65	15.33	2.20
180320_085852	16.61	-100.40	5.67	2.30
180321_003804	17.21	-100.76	31.89	2.90
180322_085626	16.81	-101.66	15.27	2.10
180322_103025	16.96	-100.87	13.77	1.50
180322_195741	16.96	-100.88	10.26	2.80
180322_210405	16.28	-100.82	15.29	2.30
180323_052110	17.18	-101.43	17.75	3.70
180323_052743	17.18	-101.39	15.71	2.00
180323_074601	17.13	-100.90	10.79	1.70
180323_103719	16.61	-100.39	4.99	1.90
180323_152015	17.35	-100.88	48.80	4.00
180323_171831	16.71	-100.47	6.86	2.20
180324_142740	16.74	-100.22	28.95	1.60
180324_202255	16.81	-101.16	23.28	1.30
180325_013202	17.11	-100.82	4.86	1.40
180325_154454	16.57	-100.53	8.06	2.60
180325_174734	15.82	-99.64	10.24	2.90
180326_052348	17.51	-101.48	3.60	2.10
180326_223658	15.28	-95.42	19.62	4.80
180327_013647	17.34	-100.97	34.34	2.30
180327_014247	16.97	-101.32	12.83	2.40
180327_023343	16.71	-101.44	15.35	1.50
180327_074841	16.96	-100.58	8.24	1.20
180327_085145	17.12	-100.84	12.02	1.20
180327_101234	17.03	-100.28	36.33	1.80
180328_053825	16.71	-100.89	8.85	1.80
180328_060103	16.98	-100.29	13.26	2.50
180329_104528	17.26	-101.13	4.50	2.30
180330_231416	16.82	-101.30	4.80	1.60
180331_154628	17.21	-100.91	3.69	1.50
180331_172014	16.99	-100.46	8.26	1.30
180331_232143	17.02	-100.38	20.91	2.70
180401_075024	16.87	-100.43	9.24	1.60
180401_090746	17.10	-100.58	38.88	2.40
180401_121442	14.72	-93.19	19.36	5.50
180401_191355	16.95	-101.34	14.21	1.60
180402_053531	17.15	-100.70	11.72	1.70
180403_220458	17.32	-101.82	15.56	3.10
180404_164201	17.25	-100.97	20.50	2.10
180404_184844	17.25	-100.91	7.63	1.30
180404_192846	16.81	-100.98	6.12	2.60
180405_090028	16.82	-100.84	13.52	1.60
180405_095503	16.77	-101.27	21.37	1.40
180407_100009	16.65	-100.57	15.22	1.50
180407_130630	17.22	-100.92	34.53	2.00
180407_160151	16.86	-100.19	9.31	2.00
180407_184150	16.83	-100.21	10.12	2.10
180407_185953	14.61	-95.06	19.72	5.10
180408_020821	17.25	-100.96	10.27	1.40
180408_051130	15.05	-91.66	18.88	6.70
180408_144520	16.47	-100.88	9.60	3.20
180408_145716	17.11	-100.87	3.86	1.30
180409_051928	17.03	-101.50	11.65	1.80
180409_214413	17.16	-101.44	13.38	3.30
180411_085206	16.93	-100.47	8.21	1.70
180411_173504	16.66	-100.26	13.28	2.00
180411_202727	16.35	-100.88	18.33	1.70
180412_132832	17.33	-100.82	48.19	3.10
180414_041207	16.74	-100.99	3.41	1.40
180415_021424	15.15	-95.63	19.63	4.60
180415_055443	17.26	-101.23	5.34	4.40
180415_114933	16.56	-100.49	2.59	1.90
180415_164426	17.15	-100.05	58.16	3.30
180415_170355	17.31	-101.27	7.26	3.50
180415_171704	17.34	-101.27	8.25	1.80
180415_172406	17.33	-101.26	8.23	2.50
180415_221703	17.20	-100.99	22.99	2.30
180416_022312	17.31	-101.23	8.22	1.90
180416_032254	17.28	-101.26	4.95	2.30
180417_063154	17.28	-101.09	8.24	2.30
180417_095612	17.29	-100.81	54.14	2.70
180418_023704	17.24	-100.94	4.47	1.70
180418_102855	17.24	-101.42	3.45	1.80
180418_163244	17.09	-100.87	4.09	3.00
180419_073422	16.45	-100.97	27.11	2.10
180419_183753	16.84	-100.40	13.59	3.80
180419_191049	16.85	-100.44	11.39	1.70
180419_205644	16.81	-100.31	13.84	4.00
180419_205909	16.85	-100.44	11.31	2.60
180420_005020	16.84	-100.44	11.26	1.30
180420_202539	17.48	-100.94	35.62	2.80
180420_223032	16.99	-100.47	8.17	1.70
180421_013734	16.59	-100.41	4.96	2.40
180422_202201	17.19	-100.99	11.54	1.40
180423_025204	17.05	-100.64	4.16	1.60
180423_031154	17.28	-100.77	47.65	3.20
180423_215820	17.30	-100.77	51.48	3.20
180424_211914	17.19	-100.87	10.10	1.50
180425_010545	17.29	-101.26	8.18	1.50
180425_010919	17.28	-101.28	9.11	1.40
180425_131721	17.13	-100.62	11.63	2.80
180426_091056	17.32	-101.16	1.68	1.40
180426_123714	17.76	-99.29	53.04	3.60
180427_024538	16.48	-100.88	10.39	2.10
180427_135431	16.35	-100.83	14.54	2.80
180428_042510	16.88	-101.00	20.23	1.50
180428_184727	16.74	-101.58	15.54	2.00
180429_035346	14.90	-95.77	19.56	4.50
180430_004838	17.33	-100.75	78.22	2.60
180430_053942	16.93	-100.26	19.18	2.50
180430_064137	17.21	-100.75	22.36	1.80
180430_075854	16.18	-100.83	10.21	2.00
180501_044234	17.86	-101.40	53.93	2.40
180501_203250	17.57	-100.63	19.75	2.40
180502_005616	17.60	-101.38	69.15	2.90
180502_030351	17.32	-100.80	3.43	2.20
180502_033809	17.47	-101.20	11.72	2.30
180502_231548	15.26	-95.12	19.61	4.60
180503_161727	17.41	-101.20	4.80	2.00
180504_151658	16.15	-99.33	15.83	4.60
180505_044615	17.51	-101.02	32.14	2.70
180505_062754	17.31	-100.96	37.72	2.10
180505_135842	17.49	-101.32	33.38	2.30
180505_155041	16.49	-101.38	22.10	1.60
180505_224128	14.41	-96.76	19.75	9.90
180506_061054	17.43	-101.22	10.34	2.80
180506_210903	16.50	-101.05	11.36	1.70
180507_062217	17.46	-101.26	34.84	2.10
180507_121351	17.26	-101.39	2.90	2.70
180507_124556	17.40	-101.00	2.74	2.70
180507_155504	17.25	-101.00	9.59	2.20
180508_142759	16.37	-100.77	6.36	3.00
180509_021140	18.39	-105.71	19.93	4.50
180509_132116	16.40	-101.12	12.30	2.50
180509_212017	16.92	-100.31	16.71	2.00
180510_200106	16.94	-100.62	8.57	1.30
180511_165329	16.88	-101.23	13.46	1.00
180511_212354	17.02	-100.87	3.86	1.60
180512_015338	16.52	-101.29	27.31	2.10
180512_042225	16.99	-100.28	32.89	2.80
180512_073530	17.38	-101.18	8.27	1.50
180513_004420	16.72	-101.05	2.94	2.20
180514_002417	16.82	-101.70	15.44	3.30
180514_002845	16.81	-101.71	15.63	9.90
180514_004930	16.82	-101.70	15.40	3.50
180514_011953	16.83	-101.70	15.34	1.90
180514_050945	16.82	-101.70	15.33	2.50
180514_052057	17.44	-101.19	6.54	1.60
180514_055453	17.09	-100.55	71.74	9.90
180514_071334	17.38	-100.97	7.88	2.60
180514_122057	16.82	-101.69	15.43	2.40
180514_123859	16.82	-101.70	15.97	2.30
180514_151443	17.26	-101.00	31.27	4.40
180515_072040	16.81	-101.69	15.32	2.40
180515_193714	16.81	-101.70	15.35	1.80
180515_220039	16.84	-101.68	15.29	2.20
180515_220905	17.15	-100.90	30.80	1.80
180515_232817	16.83	-101.69	15.44	2.70
180516_021916	16.83	-101.70	15.30	2.10
180516_203700	16.85	-101.63	10.89	2.50
180517_072625	17.45	-100.93	73.00	2.00
180517_170951	17.29	-101.30	8.27	3.10
180517_173127	17.28	-101.29	5.01	1.90
180518_195527	18.28	-99.44	23.75	3.00
180519_173058	17.28	-101.39	1.60	2.00
180520_191731	16.79	-100.17	9.51	2.40
180520_234613	16.98	-100.69	14.07	2.20
180521_102502	17.03	-101.52	11.07	2.00
180521_102631	16.98	-100.68	13.96	1.80
180521_193921	17.02	-100.82	13.90	9.90
180524_135457	17.00	-100.84	4.57	9.90
180524_180803	17.00	-100.85	3.94	1.20
180525_031256	16.92	-100.47	5.00	1.30
180525_122036	16.62	-100.89	9.39	1.20
180525_225218	16.90	-100.42	22.48	1.80
180526_173107	17.03	-100.55	8.22	2.00
180527_202248	17.31	-100.76	52.29	2.50
180529_085044	16.57	-100.62	3.87	2.20
180529_134951	17.34	-100.97	35.44	2.20
180529_203543	17.79	-101.36	55.07	3.30
180601_222134	16.55	-101.35	15.78	1.70
180602_041046	16.85	-100.42	14.06	1.70
180602_042926	16.90	-102.26	30.15	3.00
180602_084713	16.98	-100.26	22.22	2.90
180602_153047	17.32	-101.26	5.04	2.90
180602_154028	17.31	-101.26	5.31	2.70
180602_191732	16.99	-100.45	8.15	1.50
180603_064316	17.11	-101.41	13.19	1.80
180604_094332	15.14	-95.32	19.84	5.10
180604_194355	17.00	-100.63	18.45	2.60
180604_224956	16.83	-100.78	5.19	1.10
180605_034039	17.24	-101.01	9.65	2.40
180605_040432	17.35	-101.27	8.47	2.30
180607_193408	16.50	-100.51	0.86	2.70
180608_001021	16.54	-101.20	15.34	2.30
180608_035650	17.06	-100.71	6.60	3.10
180608_043252	17.07	-100.71	6.09	2.70
180609_115201	17.38	-100.90	51.92	2.80
180609_163004	17.22	-100.62	49.41	2.80
180610_010422	13.69	-95.61	19.63	5.30
180610_130506	17.21	-101.49	14.63	3.90
180610_151252	17.24	-101.20	8.42	1.70
180611_100226	16.83	-101.30	11.28	3.40
180612_010517	16.82	-101.31	23.61	2.90
180612_034937	17.57	-101.17	52.80	2.90
180612_183807	17.20	-100.90	12.34	2.80
180613_005916	17.25	-100.84	10.58	2.50
180613_190516	17.09	-100.62	13.56	1.60
180614_184957	16.94	-101.45	39.42	2.20
180616_043524	17.10	-100.85	5.01	2.00
180617_024721	17.21	-100.89	10.99	2.20
180618_023500	16.42	-99.83	30.15	3.40
180618_121254	16.40	-100.81	4.28	2.10
180618_125339	16.40	-101.06	19.64	9.90
180619_100810	17.24	-100.94	4.96	1.90
180620_032053	16.99	-100.54	23.96	2.50
180620_183233	16.32	-100.43	15.34	2.30
180621_224420	17.03	-100.82	4.58	1.40
180622_041335	16.45	-100.70	8.55	2.80
180622_042513	16.45	-100.60	7.17	1.50
180622_084941	17.16	-101.43	13.63	1.30
180622_204613	17.37	-101.20	1.63	2.10
180623_091926	16.91	-100.10	75.91	2.90
180623_104021	16.47	-100.89	9.73	2.00
180624_001012	16.57	-101.31	14.25	2.10
180624_142808	16.47	-100.89	9.35	2.70
180624_224641	16.82	-100.19	8.84	3.00
180625_132141	16.85	-100.53	0.46	2.90
180625_133442	17.25	-100.85	1.73	2.10
180625_165808	17.27	-101.42	1.30	2.10
180625_172542	16.91	-101.82	15.22	2.20
180625_221212	17.03	-100.72	11.61	1.80
180626_143425	18.33	-100.07	23.08	2.50
180626_235632	17.30	-101.00	7.79	1.70
180627_062247	16.72	-101.04	2.95	1.90
180628_062924	16.93	-100.58	14.33	2.60
180628_081702	17.02	-100.55	14.04	2.10
180628_111605	17.26	-101.31	9.45	2.70
180628_182739	15.28	-95.28	19.68	4.60
180629_031117	17.71	-101.35	59.63	3.90
180629_091908	14.99	-95.46	19.58	5.60
180629_120637	17.34	-100.82	52.81	3.10
180630_234157	16.81	-100.25	8.62	1.90
180701_050417	18.92	-105.31	19.76	5.10
180704_010639	16.96	-100.42	22.61	2.40
180704_122217	17.37	-100.96	8.50	2.20
180704_144308	17.40	-101.07	38.75	2.90
180705_042501	17.43	-101.23	7.76	2.00
180705_221814	16.82	-101.30	12.58	2.70
180707_154129	17.21	-100.86	12.80	2.30
180709_041824	15.29	-93.96	19.45	5.70
180709_101622	17.51	-101.27	26.11	3.40
180709_230358	17.40	-101.38	13.28	2.20
180712_191802	16.92	-101.61	17.34	1.80
180713_081932	16.87	-100.56	14.50	1.30
180713_104348	16.84	-100.59	3.45	1.50
180713_120544	17.27	-100.90	6.62	2.20
180713_124304	17.27	-100.90	7.11	2.30
180713_171240	17.42	-101.39	0.99	1.70
180713_184808	16.87	-100.84	9.58	1.20
180715_102613	16.59	-101.40	15.08	1.90
180716_135840	17.27	-101.00	25.59	2.50
180717_114904	17.51	-101.40	15.22	2.50
180717_121944	17.49	-101.35	9.03	2.00
180717_234748	17.34	-101.28	8.23	1.30
180718_121546	17.14	-100.83	5.02	2.30
180718_165923	16.33	-100.86	18.19	9.90
180720_001119	17.09	-100.85	4.47	1.20
180720_152034	17.23	-100.91	9.84	2.40
180721_002846	17.10	-100.64	13.21	2.70
180721_004618	17.34	-100.89	1.85	1.60
180721_005008	17.02	-100.50	11.14	1.70
180721_100348	16.58	-100.88	8.60	1.90
180721_130419	16.74	-100.98	8.63	1.90
180721_152811	17.05	-100.40	22.30	2.70
180721_170240	17.37	-100.98	4.10	2.10
180722_173756	16.74	-101.44	13.13	1.90
180724_095602	17.01	-97.76	20.79	3.50
180724_174540	17.21	-101.04	4.34	1.90
180725_224739	17.25	-101.19	24.82	1.40
180725_225102	16.79	-101.22	13.31	1.80
180726_192513	17.22	-101.19	25.43	1.80
180727_033214	17.28	-101.43	1.06	2.90
180727_034323	17.13	-100.60	12.70	1.90
180727_052134	17.52	-101.19	19.00	2.40
180727_184726	17.29	-100.76	2.95	2.00
180728_201435	16.88	-100.66	15.30	1.40
180728_202411	17.48	-101.59	47.28	2.20
180728_203717	13.82	-96.42	19.91	4.10
180728_233522	17.09	-100.86	4.47	1.60
180729_013952	17.21	-100.85	13.27	2.20
180729_112755	17.32	-100.81	50.86	3.20
180729_222842	17.70	-101.41	48.06	3.10
180729_232343	17.37	-101.15	33.64	2.50
180729_233532	17.15	-101.46	9.59	2.00
180730_042113	17.48	-100.74	112.11	2.20
180731_012216	18.69	-100.30	34.24	2.80
180801_033409	17.29	-100.74	62.18	2.10
180802_060433	16.37	-100.78	5.73	3.10
180802_125505	16.37	-100.78	6.41	2.70
180802_144247	16.37	-100.78	6.78	2.60
180802_145152	16.47	-100.94	9.22	2.20
180802_150728	16.98	-100.50	28.49	2.20
180804_042106	17.02	-100.55	13.42	1.70
180804_152704	17.19	-100.94	3.91	1.60
180805_045634	14.77	-92.40	19.44	5.90
180805_063224	17.27	-100.87	39.45	2.40
180805_133219	16.97	-100.37	40.23	2.70
180807_233125	16.39	-101.02	6.77	2.40
180808_072447	16.54	-100.55	5.79	2.40
180808_215412	17.20	-101.03	4.34	1.60
180810_013339	17.08	-100.80	4.25	2.20
180811_133305	16.93	-100.30	28.73	2.10
180812_011747	17.18	-100.95	3.14	1.20
180812_013742	17.26	-100.92	8.29	2.60
180812_051307	16.59	-100.47	3.94	3.20
180812_063422	16.98	-95.10	19.87	4.70
180812_114508	16.94	-100.33	41.01	2.60
180812_132154	16.97	-100.33	38.11	2.20
180812_144209	17.17	-100.79	31.77	5.30
180812_150637	17.20	-100.77	40.25	2.20
180813_034223	17.11	-100.57	22.71	2.80
180813_045911	16.49	-100.48	21.60	2.30
180813_100844	17.42	-101.22	5.54	1.50
180813_183220	16.92	-100.34	24.99	2.50
180815_002227	16.78	-100.83	2.82	3.20
180815_020619	16.78	-100.83	2.79	3.00
180815_034025	16.31	-100.39	15.30	2.10
180815_085652	16.78	-100.83	1.43	2.50
180815_182130	16.61	-100.43	4.73	2.60
180816_225656	17.17	-100.80	32.94	3.30
180817_025300	17.28	-101.21	5.37	2.60
180820_025853	17.13	-100.82	11.29	1.60
180820_030418	17.11	-100.83	11.51	1.30
180820_040736	16.87	-100.99	11.53	1.00
180822_083534	16.46	-100.56	3.92	1.50
180822_141534	16.76	-100.49	6.18	0.70
180822_154549	16.96	-100.48	24.86	1.80
180823_013250	17.39	-101.09	4.42	1.80
180823_020815	17.46	-101.27	5.84	1.50
180823_223012	17.32	-101.02	2.59	2.50
180825_005107	16.53	-100.90	11.15	2.70
180825_060413	17.31	-101.27	8.21	1.20
180825_185253	17.28	-100.83	8.37	2.20
180826_040405	17.15	-100.58	25.78	2.70
180826_065314	16.19	-94.86	20.19	4.60
180827_023611	17.62	-100.43	17.58	2.00
180827_171356	16.94	-100.51	26.57	2.10
180827_190738	16.55	-101.03	10.85	2.40
180827_200319	17.24	-100.44	55.03	2.10
180829_000406	16.99	-100.51	8.21	1.70
180829_020504	17.23	-100.40	56.35	2.30
180829_205412	16.76	-100.28	5.28	2.50
180829_220440	17.04	-100.51	4.59	1.60
180829_232451	17.28	-101.40	1.20	2.60
180830_092722	17.03	-100.86	15.74	1.40
180830_145723	17.15	-100.68	4.84	2.70
180830_164146	17.40	-101.42	45.03	2.30
180831_011059	17.09	-100.83	4.48	1.40
180831_041257	17.09	-100.83	4.35	1.70
180831_065308	16.93	-101.20	14.93	2.30
180831_082920	17.10	-100.82	5.51	1.50
180831_204755	17.58	-100.97	43.05	3.60
180901_005837	16.91	-101.38	3.58	2.40
180901_071517	17.02	-100.86	3.51	1.10
180901_073525	17.03	-100.85	4.22	1.00
180901_092022	16.42	-100.75	8.23	2.30
180901_093208	17.60	-101.16	63.65	3.10
180901_174026	16.94	-100.43	16.96	3.20
180902_211611	17.43	-101.03	47.94	2.90
180905_013752	16.97	-100.47	23.93	2.10
180906_023814	16.55	-101.16	12.35	2.40
180908_104019	17.29	-101.00	32.26	2.00
180909_051146	17.27	-101.43	1.75	1.90
180909_072840	16.67	-100.86	10.45	1.60
180909_222652	16.74	-100.99	3.35	1.30
180910_014931	17.08	-100.76	4.48	1.20
180911_231322	17.24	-101.21	26.51	3.00
180912_023622	14.44	-94.80	19.55	5.70
180912_063259	16.72	-99.98	37.24	2.90
180913_074921	16.90	-100.14	32.69	2.70
180913_205211	17.29	-101.09	8.22	1.80
180914_004523	17.63	-100.58	32.49	2.90
180915_055855	17.28	-101.04	7.57	2.30
180915_115431	17.69	-101.42	41.60	3.90
180915_145531	17.43	-101.29	2.30	2.40
180917_050550	16.46	-101.29	20.09	2.00
180919_012334	16.91	-101.38	3.33	1.90
180919_225113	16.90	-100.57	17.40	2.80
180921_202804	17.48	-100.95	4.37	2.40
180922_122539	17.28	-100.95	43.03	1.90
180922_170155	14.91	-95.16	19.81	5.00
180922_172308	17.38	-101.00	5.92	1.60
180923_012623	16.52	-101.05	11.05	1.40
180924_044104	16.63	-100.42	8.23	2.10
180924_181145	17.37	-101.12	37.87	2.80
180924_190238	17.48	-101.31	9.89	2.10
180924_200328	16.62	-100.42	7.95	1.90
180925_035751	17.35	-100.94	47.93	2.80
180925_135315	16.85	-100.24	10.65	2.30
180925_203026	17.29	-101.23	6.58	1.90
180926_013003	17.62	-101.32	56.06	2.70
180926_050409	16.87	-101.30	8.57	3.40
180926_064529	16.56	-100.41	5.03	2.80
180927_100907	17.43	-100.91	1.32	2.10
180927_115935	16.68	-100.82	11.60	1.80
180928_012140	17.56	-101.45	27.38	2.30
180928_175531	16.81	-100.84	6.83	1.50
180930_112322	16.96	-100.40	5.00	1.60
180930_215139	17.68	-101.43	47.48	3.20
181002_115947	17.30	-101.33	22.17	2.40
181004_080817	17.48	-101.32	37.34	4.50
181005_051230	16.81	-101.78	15.65	2.70
181005_154506	16.54	-100.26	8.73	2.10
181006_003908	16.51	-101.13	11.26	2.00
181006_084610	17.21	-100.92	1.43	1.50
181006_210829	17.12	-100.67	36.08	2.90
181007_110916	16.51	-101.12	10.76	1.60
181008_073115	16.51	-100.94	12.07	1.90
181008_074255	17.00	-100.45	8.34	1.60
181008_160554	16.97	-100.53	2.30	1.10
181009_120825	17.28	-101.29	4.55	2.80
181009_121740	17.30	-101.30	8.87	2.40
181009_220905	15.39	-104.15	20.52	3.70
181011_133620	17.29	-101.30	5.00	2.20
181012_055645	17.28	-101.29	4.79	2.70
181012_060054	17.33	-101.31	8.19	2.60
181012_101353	16.48	-100.88	4.34	2.10
181012_211152	16.68	-100.24	12.23	3.10
181014_014406	17.05	-100.86	3.98	2.50
181014_203312	17.17	-101.00	2.64	1.50
181015_233428	17.00	-100.48	12.39	1.50
181016_233836	16.89	-100.26	4.63	1.80
181017_191601	17.20	-100.99	3.12	1.70
181018_010706	17.27	-101.41	1.85	1.20
181019_021633	17.26	-101.10	5.01	1.90
181019_134105	17.40	-101.07	8.68	1.80
181021_082219	17.23	-100.32	48.12	3.00
181022_133853	17.33	-100.94	23.32	3.40
181022_170415	16.91	-100.53	8.81	3.20
181022_172058	17.03	-100.44	13.32	2.10
181022_174550	17.29	-101.10	35.85	2.20
181023_031307	16.65	-100.84	11.84	2.20
181023_033419	16.72	-100.48	17.71	2.20
181023_035949	17.28	-101.33	5.01	3.00
181023_222717	17.02	-100.56	32.77	2.30
181024_062044	16.56	-100.50	6.27	3.10
181026_110952	17.18	-100.49	50.57	3.00
181026_190746	17.33	-100.97	35.64	2.10
181026_213516	17.03	-100.25	32.67	2.50
181027_185147	16.75	-100.49	5.51	1.40
181028_182328	17.03	-100.73	11.84	2.70
181028_225256	17.03	-100.73	12.11	2.80
181028_225624	17.05	-100.72	6.43	2.10
181028_232129	17.04	-100.51	4.35	1.90
181029_022627	16.86	-101.50	13.73	1.60
181029_233702	16.95	-101.16	14.31	1.30
181030_111947	16.57	-100.83	10.07	1.70
181030_204536	17.35	-101.29	8.21	1.60
181031_093144	16.67	-100.53	20.49	1.60
181101_110951	13.97	-95.64	19.76	4.80
181101_140533	17.16	-100.84	8.20	1.50
181102_060806	17.21	-100.75	26.72	1.70
181103_110655	17.38	-101.22	2.57	1.60
181103_155248	17.17	-101.28	2.50	1.80
181104_061417	17.10	-101.47	5.00	1.50
181104_221034	17.31	-101.30	18.26	1.80
181105_102443	17.16	-100.80	36.19	2.50
181105_123742	16.62	-100.44	6.70	4.30
181105_124820	16.63	-100.44	5.01	3.90
181105_133313	16.62	-100.44	8.23	2.10
181105_153457	17.12	-101.20	3.95	1.90
181106_070414	17.56	-101.64	3.69	3.10
181106_134244	16.88	-100.50	15.90	1.50
181106_140639	17.31	-100.89	41.02	2.60
181107_092911	17.24	-100.86	11.74	1.30
181109_144743	17.33	-101.46	8.20	2.30
181110_151309	17.03	-100.73	7.31	1.80
181110_155734	17.30	-100.50	61.32	2.10
181110_212346	15.38	-94.67	19.65	5.10
181110_223806	16.56	-100.56	4.66	2.20
181110_224646	16.52	-100.54	8.30	2.20
181111_002014	16.94	-100.56	5.00	3.10
181111_010204	17.06	-100.98	3.96	1.70
181111_181917	17.16	-100.92	28.70	1.70
181114_040121	17.10	-101.47	5.02	1.50
181114_092734	14.57	-94.91	19.50	4.70
181114_094749	17.56	-101.35	32.03	2.60
181114_133443	17.37	-101.03	37.67	2.20
181114_195547	17.24	-100.92	3.82	2.70
181115_061557	17.32	-101.37	13.58	2.30
