# Supplementary material for: Shallow slow earthquakes to decipher future catastrophic earthquakes in the Guerrero seismic gap
Source: Nat Commun. 2021 Jun 28;12:3976. doi: 10.1038/s41467-021-24210-9 (PMC8239025; doi:10.1038/s41467-021-24210-9)
Supplement: Supplementary file 5 — Supplementary Data 3 [file 41467_2021_24210_MOESM5_ESM.zip › NCOMMS-20-43594B data 3.dat]

Latitude [˚]	Longitude[˚]	Depth[km]	Magnitude : No. Repeaters in sequence : Year	Month	Day	Time
17.150 -101.375  19.1 3.9   :  2 : 2014 10 30 01:15:56.40
17.150 -101.375  19.1 3.9   :  2 : 2016 06 19 08:22:48.60
16.880 -100.455   9.5 3.8   :  2 : 2019 03 23 08:15:57.00 
16.880 -100.455   9.5 3.8   :  2 : 2019 03 23 15:12:24.00
16.785  -99.945  12.2 3.6   :  2 : 2017 12 07 00:01:17.00 
16.785  -99.945  12.2 3.6   :  2 : 2019 01 21 00:37:04.00
16.880 -100.060  12.2 3.7   :  2 : 2017 05 28 09:22:35.40
16.880 -100.060  12.2 3.7   :  2 : 2019 04 18 04:43:46.00
17.000 -100.755  12.3 3.6   :  2 : 2017 02 04 08:40:46.80
17.000 -100.755  12.3 3.6   :  2 : 2018 10 28 18:23:28.00
16.575 -100.425  12.5 4.2   :  2 : 2016 11 04 09:55:36.40
16.575 -100.425  12.5 4.2   :  2 : 2019 04 09 07:26:52.00
16.853 -100.283   6.7 3.4   :  3 : 2016 04 20 16:25:51.90 
16.853 -100.283   6.7 3.4   :  3 : 2017 11 11 21:11:43.00
16.853 -100.283   6.7 3.4   :  3 : 2018 09 25 13:53:16.00
17.255 -101.125  22.3 3.8   :  2 : 2016 04 13 21:37:48.60 
17.255 -101.125  22.3 3.8   :  2 : 2019 06 16 18:32:02.00
17.460 -101.510  14.9 3.7   :  2 : 2016 01 21 17:27:34.40
17.460 -101.510  14.9 3.7   :  2 : 2019 07 12 23:17:34.00
17.015 -101.540  21.8 4.0   :  2 : 2015 11 21 13:29:20.10 
17.015 -101.540  21.8 4.0   :  2 : 2019 05 12 03:08:08.00
16.750  -99.980  10.6 3.8   :  2 : 2015 10 31 06:01:59.70
16.750  -99.980  10.6 3.8   :  2 : 2018 10 13 04:08:33.00
16.850 -100.075   9.0 3.8   :  2 : 2015 08 04 06:32:11.10 
16.850 -100.075   9.0 3.8   :  2 : 2019 07 11 06:25:35.00
16.530 -100.520  11.9 3.8   :  2 : 2015 07 27 20:15:23.70
16.530 -100.520  11.9 3.8   :  2 : 2016 12 29 06:40:35.70
17.130 -101.557  14.4 3.9   :  3 : 2015 07 09 18:38:33.80
17.130 -101.557  14.4 3.9   :  3 : 2016 10 17 05:26:31.20 
17.130 -101.557  14.4 3.9   :  3 : 2018 10 23 03:59:48.00
16.765 -101.000  16.6 3.8   :  2 : 2015 05 12 18:19:31.50
16.765 -101.000  16.6 3.8   :  2 : 2016 10 10 21:31:54.70
16.900 -100.263  12.8 3.7   :  3 : 2015 05 12 03:12:41.70
16.900 -100.263  12.8 3.7   :  3 : 2017 01 22 02:17:27.40
16.900 -100.263  12.8 3.7   :  3 : 2017 06 28 11:37:17.40
17.135 -101.450  12.6 3.8   :  2 : 2015 04 14 18:54:07.10
17.135 -101.450  12.6 3.8   :  2 : 2018 06 28 11:16:04.00
16.915 -100.335  13.7 3.5   :  2 : 2015 02 05 17:25:46.60
16.915 -100.335  13.7 3.5   :  2 : 2015 02 05 17:27:20.40
17.295 -101.465   7.5 4.0   :  2 : 2015 01 31 10:06:12.80
17.295 -101.465   7.5 4.0   :  2 : 2019 07 16 22:11:10.00
17.075 -100.645   4.2 3.6   :  2 : 2015 01 28 07:47:15.00
17.075 -100.645   4.2 3.6   :  2 : 2017 08 09 19:16:24.00
16.980 -100.480  11.3 3.5   :  2 : 2015 01 25 06:13:49.60
16.980 -100.480  11.3 3.5   :  2 : 2019 03 16 20:46:46.00
16.830 -100.127   5.0 3.9   :  3 : 2015 01 22 08:07:40.40
16.830 -100.127   5.0 3.9   :  3 : 2018 02 19 05:49:42.00
16.830 -100.127   5.0 3.9   :  3 : 2019 07 08 08:53:19.00
17.090 -101.495  10.6 3.8   :  2 : 2014 12 31 14:21:21.90
17.090 -101.495  10.6 3.8   :  2 : 2015 08 14 06:45:30.60
17.215 -101.485   5.5 4.3   :  2 : 2014 12 25 10:26:32.30
17.215 -101.485   5.5 4.3   :  2 : 2018 05 07 06:28:21.00
17.220 -101.610  15.0 3.5   :  2 : 2014 11 10 03:09:52.40
17.220 -101.610  15.0 3.5   :  2 : 2018 12 03 10:33:14.00
17.150 -101.375  19.1 3.9   :  2 : 2014 10 30 01:15:56.40
17.150 -101.375  19.1 3.9   :  2 : 2016 06 19 08:22:48.60
16.945 -101.535  14.2 3.9   :  2 : 2014 10 16 08:36:04.20
16.945 -101.535  14.2 3.9   :  2 : 2017 08 20 03:07:29.00
17.155 -101.395  14.1 3.8   :  2 : 2014 09 01 05:49:41.60
17.155 -101.395  14.1 3.8   :  2 : 2018 08 17 02:53:02.00
16.920 -100.385   7.8 3.5   :  2 : 2014 08 24 03:32:04.30
16.920 -100.385   7.8 3.5   :  2 : 2017 11 29 06:48:41.00
17.323 -101.280   8.1 3.6   :  3 : 2014 08 20 13:03:50.60
17.323 -101.280   8.1 3.6   :  3 : 2017 04 14 20:30:22.40
17.323 -101.280   8.1 3.6   :  3 : 2018 06 03 22:01:29.00
17.010 -101.460  13.7 3.8   :  4 : 2014 08 05 15:58:02.70
17.010 -101.460  13.7 3.8   :  4 : 2015 04 17 00:25:09.50
17.105 -100.900  16.5 2.7   :  2 : 2017 11 25 21:37:12.24 
17.105 -100.900  16.5 2.7   :  2 : 2017 11 25 21:44:24.00
17.250 -101.030  20.6 3.4   :  2 : 2017 12 03 11:26:22.00 
17.250 -101.030  20.6 3.4   :  2 : 2017 12 14 05:45:49.00
16.920 -100.500   7.9 3.3   :  2 : 2017 12 20 09:05:32.00
16.920 -100.500   7.9 3.3   :  2 : 2017 12 20 09:20:55.00
16.965 -100.520   6.7 3.5   :  2 : 2017 12 20 10:01:51.00
16.965 -100.520   6.7 3.5   :  2 : 2017 12 20 11:13:47.00
17.150 -101.345  10.6 3.5   :  2 : 2018 04 16 02:23:12.00
17.150 -101.345  10.6 3.5   :  2 : 2018 09 25 20:30:26.00
17.160 -100.975  11.6 3.8   :  2 : 2018 07 13 12:05:45.00
17.160 -100.975  11.6 3.8   :  2 : 2018 07 13 12:43:04.00
16.960 -100.355  35.0 2.9   :  2 : 2018 08 12 11:45:10.00
16.960 -100.355  35.0 2.9   :  2 : 2018 08 12 13:21:54.39
17.010 -101.460  13.7 3.8   :  4 : 2016 11 26 16:55:59.70
17.010 -101.460  13.7 3.8   :  4 : 2018 04 09 21:44:13.00
17.250 -101.325  14.0 3.7   :  2 : 2014 08 01 07:15:54.40
17.250 -101.325  14.0 3.7   :  2 : 2014 10 25 09:58:46.60
17.190 -101.360   7.3 3.7   :  2 : 2014 06 06 18:04:14.70
17.190 -101.360   7.3 3.7   :  2 : 2015 11 06 22:32:26.50
16.790 -100.390  15.8 3.8   :  2 : 2014 06 05 18:43:38.80
16.790 -100.390  15.8 3.8   :  2 : 2017 08 18 15:42:47.00
16.515 -100.430  10.2 3.8   :  2 : 2014 05 22 23:19:20.70
16.515 -100.430  10.2 3.8   :  2 : 2018 09 26 06:45:29.00
16.975 -100.510   5.0 3.5   :  2 : 2014 01 27 04:52:59.00
16.975 -100.510   5.0 3.5   :  2 : 2014 02 18 19:51:41.00
16.925 -100.920  18.1 3.9   :  2 : 2012 01 19 22:32:14.00
16.925 -100.920  18.1 3.9   :  2 : 2016 12 28 21:44:33.20
17.080 -101.455  11.0 3.8   :  2 : 2011 11 23 08:19:54.70
17.080 -101.455  11.0 3.8   :  2 : 2014 10 26 05:28:56.80
17.040 -101.520  15.3 4.0   :  3 : 2011 11 16 04:41:11.60
17.040 -101.520  15.3 4.0   :  3 : 2014 10 27 14:02:41.70
17.040 -101.520  15.3 4.0   :  3 : 2017 09 28 07:00:03.00
16.895 -100.375   5.8 3.7   :  2 : 2011 06 23 12:10:05.20 
16.895 -100.375   5.8 3.7   :  2 : 2016 10 04 11:55:24.50
16.670 -100.965  13.0 4.2   :  2 : 2010 12 28 18:10:49.40
16.670 -100.965  13.0 4.2   :  2 : 2016 07 22 14:36:12.00
16.887 -100.260   8.4 3.9   :  3 : 2010 12 26 11:45:33.60
16.887 -100.260   8.4 3.9   :  3 : 2014 02 05 12:24:35.00
16.887 -100.260   8.4 3.9   :  3 : 2016 10 28 01:50:12.00
17.135 -101.125  20.5 4.1   :  2 : 2010 11 15 05:22:23.40
17.135 -101.125  20.5 4.1   :  2 : 2016 04 16 11:28:42.00
17.125 -101.165   9.6 4.0   :  2 : 2010 05 26 06:14:22.10
17.125 -101.165   9.6 4.0   :  2 : 2016 04 16 17:41:42.90
16.890 -100.305   5.0 3.5   :  2 : 2010 03 04 20:24:50.70 
16.890 -100.305   5.0 3.5   :  2 : 2011 09 12 15:40:44.60
17.010 -101.585  18.0 3.9   :  2 : 2010 02 25 20:00:00.00 
17.010 -101.585  18.0 3.9   :  2 : 2018 06 10 13:05:06.00
16.520 -100.400   6.7 3.9   :  3 : 2009 10 07 00:45:40.80
16.520 -100.400   6.7 3.9   :  3 : 2014 08 07 04:24:43.30 
16.520 -100.400   6.7 3.9   :  3 : 2015 08 08 23:27:29.20
16.390 -100.955   9.2 4.5   :  2 : 2009 05 26 05:42:42.20 
16.390 -100.955   9.2 4.5   :  2 : 2017 09 28 09:38:54.00
16.770 -100.125   4.0 4.0   :  2 : 2009 01 25 19:46:01.30 
16.770 -100.125   4.0 4.0   :  2 : 2010 04 07 15:06:11.10
17.323 -101.360   9.9 3.8   :  3 : 2008 06 05 09:35:07.50
17.323 -101.360   9.9 3.8   :  3 : 2014 07 29 02:34:28.70
17.323 -101.360   9.9 3.8   :  3 : 2016 09 13 12:22:41.80
16.593 -100.433   5.0 3.9   :  3 : 2006 02 01 14:12:46.40 
16.593 -100.433   5.0 3.9   :  3 : 2010 03 08 01:17:24.20
16.593 -100.433   5.0 3.9   :  3 : 2017 12 16 15:16:37.00
16.985 -100.500   5.5 4.1   :  2 : 2005 12 06 05:29:51.00
16.985 -100.500   5.5 4.1   :  2 : 2010 05 10 21:37:56.90
17.045 -100.495   6.0 3.4   :  2 : 2005 11 13 21:10:49.70
17.045 -100.495   6.0 3.4   :  2 : 2006 03 20 10:50:13.10
